# Supplementary material for: Selective Recognition of Gallic Acid Using Hollow Magnetic Molecularly Imprinted Polymers with Double Imprinting Surfaces
Source: Polymers (Basel). 2022 Jan 2;14(1):175. doi: 10.3390/polym14010175 (PMC8747617; doi:10.3390/polym14010175)
Supplement: Supplementary file 1 [file polymers-14-00175-s001.zip]

Archive with 1 entries (1 files):
- polymers-1524796-supplementary.pdf
